# Supplementary material for: Isolation, Characterization, Antioxidant and Anticancer Activities of Compounds from Erythrina caffra Stem Bark Extract
Source: Antioxidants (Basel). 2025 Aug 22;14(9):1035. doi: 10.3390/antiox14091035 (PMC12466456; doi:10.3390/antiox14091035)
Supplement: Supplementary file 1 [file antioxidants-14-01035-s001.zip]

Archive with 1 entries (1 files):
- antioxidants-3798321-supplementary.pdf
